# Supplementary material for: Ozone Exposure Controls Oxidative Stress and the Inflammatory Process of Hepatocytes in Murine Models
Source: Antioxidants (Basel). 2024 Feb 8;13(2):212. doi: 10.3390/antiox13020212 (PMC10886373; doi:10.3390/antiox13020212)
Supplement: Supplementary file 1 [file antioxidants-13-00212-s001.zip]

Archive with 1 entries (1 files):
- antioxidants-2775534-supplementary.pdf
